# Supplementary material for: Example for process validation in biobanking: Fit for purpose testing of a cryopreservation method without isopentane
Source: Front Mol Biosci. 2022 Sep 30;9:876670. doi: 10.3389/fmolb.2022.876670 (PMC9562646; doi:10.3389/fmolb.2022.876670)
Supplement: Supplementary file 1 [file Table2.XLSX]

## Sheet: A
RT-qPCR: mean Cq values
Animal	Tissue	Freezing method	Actb	Eif2a	Alb	Apoh
Mouse 1	liver	Liquid nitrogen vapor	16.4666	21.4433	12.6472	16.1366
Mouse 1	liver	Liquid nitrogen vapor	16.4399	21.9517	13	16.1766
Mouse 1	liver	Liquid nitrogen	16.0967	21.4499	12.6316	15.6066
Mouse 1	liver	Liquid nitrogen	17.3133	22.9433	13.8633	17.0133
Mouse 1	liver	Isopentane precooled with dry ice	16.3433	21.6898	12.9	15.969
Mouse 1	liver	Isopentane precooled with dry ice	16.6399	21.9965	13.0062	16.2266
Mouse 1	liver	Liquid nitrogen vapor with OCT	17.7494	22.3333	13.7099	16.5233
Mouse 1	liver	Liquid nitrogen vapor with OCT	18.3066	22.8128	13.9165	17.23
Mouse 1	liver	Liquid nitrogen with OCT	18.3533	22.6166	13.8531	17.3431
Mouse 1	liver	Liquid nitrogen with OCT	18.2699	22.743	14.0432	17.3133
Mouse 1	liver	Isopentane precooled with dry ice with OCT	17.4367	22.26	13.1931	16.3198
Mouse 1	liver	Isopentane precooled with dry ice with OCT	18.2033	22.6299	13.9093	17.0933
Mouse 2	liver	Liquid nitrogen vapor	16.3866	21.9198	12.2629	15.5333
Mouse 2	liver	Liquid nitrogen vapor	16.3266	21.9964	12.2929	15.5729
Mouse 2	liver	Liquid nitrogen	16.3931	22.1399	12.8166	16.1666
Mouse 2	liver	Liquid nitrogen	17.1767	22.8532	13.2365	17.3066
Mouse 2	liver	Isopentane precooled with dry ice	17.143	22.4733	13.0459	17.1199
Mouse 2	liver	Isopentane precooled with dry ice	17.2433	22.9033	13.2433	17.2566
Mouse 2	liver	Liquid nitrogen vapor with OCT	19.03	23.6563	13.9832	17.5033
Mouse 2	liver	Liquid nitrogen vapor with OCT	18.24	23.2999	13.9065	17.3233
Mouse 2	liver	Liquid nitrogen with OCT	17.1465	22.563	13.0866	16.2932
Mouse 2	liver	Liquid nitrogen with OCT	17.9666	23.0131	13.7466	16.8228
Mouse 2	liver	Isopentane precooled with dry ice with OCT	18.5433	23.5097	14.0565	17.4865
Mouse 2	liver	Isopentane precooled with dry ice with OCT	19.0633	23.8029	14.0131	17.4366
Mouse 3	liver	Liquid nitrogen vapor	16.4633	21.4633	12.2861	15.5463
Mouse 3	liver	Liquid nitrogen vapor	16.2999	21.4765	12.4414	15.4999
Mouse 3	liver	Liquid nitrogen	16.5066	21.7398	12.94	16.2133
Mouse 3	liver	Liquid nitrogen	16.3933	21.7132	12.5482	15.6933
Mouse 3	liver	Isopentane precooled with dry ice	16.2966	21.1999	12.3333	15.23
Mouse 3	liver	Isopentane precooled with dry ice	16.5933	21.773	12.8399	15.9156
Mouse 3	liver	Liquid nitrogen vapor with OCT	18.2365	22.4933	13.7266	16.5933
Mouse 3	liver	Liquid nitrogen vapor with OCT	18.633	22.6731	13.7229	17.2199
Mouse 3	liver	Liquid nitrogen with OCT	17.6232	22.3099	13.7133	16.7659
Mouse 3	liver	Isopentane precooled with dry ice with OCT	17.7199	22.27	13.4016	16.4267
Mouse 3	liver	Isopentane precooled with dry ice with OCT	18.56	22.4866	13.84	16.5667

## Sheet: B
RT-qPCR: mean Cq values
Animal	Tissue	Freezing method	Actb	Eif2a	Ckm
Mouse 1	muscle	Liquid nitrogen vapor	17.5399	21.31	12.8263
Mouse 1	muscle	Liquid nitrogen vapor	17.32	21.1265	12.89
Mouse 1	muscle	Liquid nitrogen	17.3732	20.9496	12.9
Mouse 1	muscle	Liquid nitrogen	18.4066	22.4367	14.1186
Mouse 1	muscle	Isopentane precooled with dry ice	18.2232	22.3167	13.85
Mouse 1	muscle	Isopentane precooled with dry ice	18.3829	22.5332	13.74
Mouse 1	muscle	Liquid nitrogen vapor with OCT	17.8299	21.3799	12.8762
Mouse 1	muscle	Liquid nitrogen vapor with OCT	17.39	21.3532	13.1384
Mouse 1	muscle	Liquid nitrogen with OCT	17.5099	21.4131	12.9265
Mouse 1	muscle	Liquid nitrogen with OCT	18.1333	21.2997	12.8732
Mouse 1	muscle	Isopentane precooled with dry ice with OCT	17.6033	21.3633	13.3099
Mouse 1	muscle	Isopentane precooled with dry ice with OCT	17.4733	21.2065	13.6965
Mouse 2	muscle	Liquid nitrogen vapor	20.1532	23.6632	14.8224
Mouse 2	muscle	Liquid nitrogen vapor	17.9233	21.8832	14.092
Mouse 2	muscle	Liquid nitrogen	18.0233	21.8631	13.6898
Mouse 2	muscle	Liquid nitrogen	17.4098	22.4633	15.3366
Mouse 2	muscle	Isopentane precooled with dry ice	17.5164	21.2699	13.0094
Mouse 2	muscle	Isopentane precooled with dry ice	17.5131	21.285	12.9932
Mouse 2	muscle	Liquid nitrogen vapor with OCT	18.0332	21.3166	12.8199
Mouse 2	muscle	Liquid nitrogen vapor with OCT	17.4633	21.1692	13.5332
Mouse 2	muscle	Liquid nitrogen with OCT	19.0966	23.0765	14.6933
Mouse 2	muscle	Liquid nitrogen with OCT	18.1766	21.6933	13.49
Mouse 2	muscle	Isopentane precooled with dry ice with OCT	17.3532	21.2366	13.57
Mouse 2	muscle	Isopentane precooled with dry ice with OCT	17.21	21.1164	13.7133
Mouse 3	muscle	Liquid nitrogen vapor	16.6732	21.2356	13.1815
Mouse 3	muscle	Liquid nitrogen vapor	17.2232	21.2733	12.9199
Mouse 3	muscle	Liquid nitrogen	17.2065	21.5633	13.51
Mouse 3	muscle	Liquid nitrogen	17.2799	21.1529	13.0166
Mouse 3	muscle	Isopentane precooled with dry ice	17.253	21.49	13.55
Mouse 3	muscle	Isopentane precooled with dry ice	17.24	21.47	13.47
Mouse 3	muscle	Liquid nitrogen vapor with OCT	17.2599	21.5598	13.6766
Mouse 3	muscle	Liquid nitrogen vapor with OCT	17.5299	21.6266	13.8364
Mouse 3	muscle	Liquid nitrogen with OCT	17.7662	22.1232	13.9818
Mouse 3	muscle	Liquid nitrogen with OCT	17.4599	21.6466	13.7565
Mouse 3	muscle	Isopentane precooled with dry ice with OCT	17.4667	21.7999	14.4366
Mouse 3	muscle	Isopentane precooled with dry ice with OCT	18.12	21.4467	12.7331
